# Supplementary material for: Interaction Effect between Physical Activity and the BDNF Val66Met Polymorphism on Depression in Women from the PISMA-ep Study
Source: Int J Environ Res Public Health. 2022 Feb 12;19(4):2068. doi: 10.3390/ijerph19042068 (PMC8872527; doi:10.3390/ijerph19042068)
Supplement: Supplementary file 1 [file ijerph-19-02068-s001.zip]

Archive with 1 entries (1 files):
- ijerph-1561381-supplementary.pdf
